# Supplementary material for: Borna Disease Virus 1 Phosphoprotein Forms a Tetramer and Interacts with Host Factors Involved in DNA Double-Strand Break Repair and mRNA Processing
Source: Viruses. 2022 Oct 26;14(11):2358. doi: 10.3390/v14112358 (PMC9692295; doi:10.3390/v14112358)
Supplement: Supplementary file 1 [file viruses-14-02358-s001.zip]

Archive with 2 entries (2 files):
- 20221013_supdata.pdf
- Table S3 BioID.xlsx
